# Supplementary material for: A Rational Synthesis of a Branched Decaarabinofuranoside Related to the Fragments of Mycobacterial Polysaccharides
Source: Molecules. 2025 Aug 6;30(15):3295. doi: 10.3390/molecules30153295 (PMC12348351; doi:10.3390/molecules30153295)
Supplement: Supplementary file 1 [file molecules-30-03295-s001.zip]

Archive with 1 entries (1 files):
- molecules-3766976-supplementary.pdf
